# Supplementary material for: Attitude to Co-Administration of Influenza and COVID-19 Vaccines among Pregnant Women Exploring the Health Action Process Approach Model
Source: Vaccines (Basel). 2024 Apr 28;12(5):470. doi: 10.3390/vaccines12050470 (PMC11125974; doi:10.3390/vaccines12050470)
Supplement: Supplementary file 1 [file vaccines-12-00470-s001.zip]

Archive with 1 entries (1 files):
- vaccines-2952206-supplementary.pdf
